# Supplementary material for: In Vitro Antiviral Activity of Rhodiola crenulata Extract against Zika Virus and Japanese Encephalitis Virus: Viral Binding and Stability
Source: Pharmaceuticals (Basel). 2024 Jul 26;17(8):988. doi: 10.3390/ph17080988 (PMC11357342; doi:10.3390/ph17080988)
Supplement: Supplementary file 1 [file pharmaceuticals-17-00988-s001.zip]

Archive with 11 entries (11 files):
- Figure S1A.tif
- Figure S1B.tif
- Figure S1C.tif
- Figure S1D.tif
- Figure S2A.tif
- Figure S2B.tif
- Figure S2C.tif
- Figure S3A.tif
- Figure S3B.tif
- Figure S3C.tif
- Figure S3D.tif
